# Supplementary material for: LcMPK3 and LcMPK6 positively regulate fruitlet abscission in litchi
Source: Mol Hortic. 2024 Aug 6;4:29. doi: 10.1186/s43897-024-00109-z (PMC11302167; doi:10.1186/s43897-024-00109-z)
Supplement: Supplementary file 6 — Additional file 6. Table S1. The primers used in this study. [file 43897_2024_109_MOESM6_ESM.xls]

## Sheet: Sheet1
Table S1. List of primers used in the assays
Primer name	(5'-3')	Purpose
LcMPK3-F	ATGGACGCCAAGCGTACT	For LcMPK3 full-length cloning
LcMPK3-R	CTTCAGCTCAATATCAAGAATCCA	For LcMPK3 full-length cloning
LcMPK6-F	ATGGACGGAGGAGCAGGTG	For LcMPK6 full-length cloning
LcMPK6-R	CTGTTGCCGATACTCGGGG	For LcMPK6 full-length cloning
LcMPK3-qF	TCACACACGGCGGTCAG	For LcMPK3 qRT-PCR in litchi
LcMPK3-qR	CGCAAAGGTGGAGGAAC	For LcMPK3 qRT-PCR in litchi
LcMPK6-qF	GGACGGAGGAGCAGGTGG	For LcMPK6 qRT-PCR in litchi
LcMPK6-qR	GATGGGCATGATCGGAGG	For LcMPK6 qRT-PCR in litchi
LcMPK3-GFP-F	CAAATTCGCGACCGGTATGGACGCCAAGCGTACT	For LcMPK3 subcellular localization
LcMPK3-GFP-R	TGCTAGTCATACCGGTCTTCAGCTCAATATCAAGAATCCA	For LcMPK3 subcellular localization
LcMPK6-GFP-F	CAAATTCGCGACCGGTATGGACGGAGGAGCAGGTG	For LcMPK6 subcellular localization
LcMPK6-GFP-R	TGCTAGTCATACCGGTCTGTTGCCGATACTCGGGG	For LcMPK6 subcellular localization
ProAtHAE-LcMPK3-1302-1	CGGGGATCCTCTAGAGTCGACCTTCAATTGTTTTTTCGTTAATCAC	For AtHAE:LcMPK3 construction
ProAtHAE-LcMPK3-1302-2	TGGCGTCCATTTTTTTGGAAAAGGAATCGTTATTC	For AtHAE:LcMPK3 construction
ProAtHAE-LcMPK3-1302-3	TTCCAAAAAAATGGACGCCAAGCGTACTC	For AtHAE:LcMPK3 construction
ProAtHAE-LcMPK3-1302-4	TACTAGTCAGATCTACCATGGTTAACTTCAGCTCAATATCAAGAATC	For AtHAE:LcMPK3 construction
ProAtHAE-LcMPK6-1302-1	CGGGGATCCTCTAGAGTCGACCTTCAATTGTTTTTTCGTTAATCAC	For AtHAE:LcMPK6 construction
ProAtHAE-LcMPK6-1302-2	CTCCGTCCATTTTTTTGGAAAAGGAATCGTTATTC	For AtHAE:LcMPK6 construction
ProAtHAE-LcMPK6-1302-3	TTCCAAAAAAATGGACGGAGGAGCAGGTG	For AtHAE:LcMPK6 construction
ProAtHAE-LcMPK6-1302-4	TACTAGTCAGATCTACCATGGTCTGTTGCCGATACTCGGGG	For AtHAE:LcMPK6 construction
ProLcMPK3:GUS-F	GGATCCCCGGGAATTCTTGACATGTAGGATGAAAAAAG	For LcMPK3pro:GUS construction
ProLcMPK3:GUS-R	ACTCCTCTTAGAATTCTTCTTTTTTTCACTTTGTGTCTCTC	For LcMPK3pro:GUS construction
ProLcMPK6:GUS-F	GGATCCCCGGGAATTCTACTTAGCCCTCCGATAAATTAAA	For LcMPK6pro:GUS construction
ProLcMPK6:GUS-R	ACTCCTCTTAGAATTCTTTGTGTCTTTTTAACTCTCCCTGT	For LcMPK6pro:GUS construction
LcMPK3-pTRV2-F	GCCTCCATGGGGATCCAGAATGTTGACTTTTGATCCCACAAAAAGA	For LcMPK3-pTRV2 construction
LcMPK3-pTRV2-R	CTTCGGGACATGCCCGGGTTATAACTTCAGCTCAATATCAAGAATCCAT	For LcMPK3-pTRV2 construction
LcMPK6-pTRV2-F	GCCTCCATGGGGATCCATGGACGGAGGAGCAGGTG	For LcMPK6-pTRV2 construction
LcMPK6-pTRV2-R	CTTCGGGACATGCCCGGGCTTCTTTAGTGCCACATGTTCATTCG	For LcMPK6-pTRV2 construction
LcMPK3-AD-F	GGAGGCCAGTGAATTCATGGACGCCAAGCGTACTCTT	For LcMPK3-AD construction
LcMPK3-AD-R	CACCCGGGTGGAATTCTTATAACTTCAGCTCAATATCAAGAATCCAT	For LcMPK3-AD construction
LcMPK6-AD-F	GGAGGCCAGTGAATTCATGGACGGAGGAGCAGGTG	For LcMPK6-AD construction
LcMPK6-AD-R	CACCCGGGTGGAATTCTTACTGTTGCCGATACTCGGG	For LcMPK6-AD construction
LcBZR1-BD-F	CATGGAGGCCGAATTCATGACATCAGGAGGATCAGGGA	For LcBZR1-BD construction
LcBZR1-BD-R	GGATCCCCGGGAATTCTTATGCGCGCGTCTTGGTAGTG	For LcBZR1-BD construction
LcBZR2-BD-F	CATGGAGGCCGAATTCATGACGTCAGATGGGGCGAC	For LcBZR2-BD construction
LcBZR2-BD-R	GGATCCCCGGGAATTCTTAAACCTGAGTCTTCCCGGTTC	For LcBZR2-BD construction
LcMPK3-GST-F	GAATTCCCGGGTCGACTCATGGACGCCAAGCGTACTCTT	For LcMPK3-GST construction
LcMPK3-GST-R	GGCCGCTCGAGTCGACTTATAACTTCAGCTCAATATCAAGAATCCAT	For LcMPK3-GST construction
LcMPK6-GST-F	GAATTCCCGGGTCGACTCATGGACGGAGGAGCAGGTG	For LcMPK6-GST construction
LcMPK6-GST-R	GGCCGCTCGAGTCGACTTACTGTTGCCGATACTCGGG	For LcMPK6-GST construction
LcBZR1-MBP-F	AGGGAAGGATTTCAGAATTCATGACATCAGGAGGATCAGGGA	For LcBZR1-MBP construction
LcBZR1-MBP-R	AGGTCGACTCTAGAGGATCCTTATGCGCGCGTCTTGGTAGTG	For LcBZR1-MBP construction
LcBZR2-MBP-F	AGGGAAGGATTTCAGAATTCATGACGTCAGATGGGGCGAC	For LcBZR2-MBP construction
LcBZR2-MBP-R	AGGTCGACTCTAGAGGATCCTTAAACCTGAGTCTTCCCGGTTC	For LcBZR2-MBP construction
LcMPK3-YCE-F	GGCGCGCCACTAGTGGATCCATGGCTGACATGTCACAGGTCAA	For LcMPK3-YCE construction
LcMPK3-YCE-R	GCGGTACCCTCGAGGTCGACTAACTTCAGCTCAATATCAAGAATCCA	For LcMPK3-YCE construction
LcMPK6-YCE-F	GGCGCGCCACTAGTGGATCCATGGACGGAGGAGCAGGTG	For LcMPK6-YCE construction
LcMPK6-YCE-R	GCGGTACCCTCGAGGTCGACCTGTTGCCGATACTCGGG	For LcMPK6-YCE construction
LcBZR1-YCE-F	GGCGCGCCACTAGTGGATCCATGACATCAGGAGGATCAGGGA	For LcBZR1-YCE construction
LcBZR1-YCE-R	GCGGTACCCTCGAGGTCGACTGCGCGCGTCTTGGTAGTG	For LcBZR1-YCE construction
LcBZR2-YCE-F	GGCGCGCCACTAGTGGATCCATGACGTCAGATGGGGCGAC	For LcBZR2-YCE construction
LcBZR2-YCE-R	GCGGTACCCTCGAGGTCGACAACCTGAGTCTTCCCGGTTC	For LcBZR2-YCE construction
LcMPK3-YNE-F	GGCGCGCCACTAGTGGATCCATGGCTGACATGTCACAGGTCAA	For LcMPK3-YNE construction
LcMPK3-YNE-R	GCGGTACCCTCGAGGTCGACTAACTTCAGCTCAATATCAAGAATCCA	For LcMPK3-YNE construction
LcMPK6-YNE-F	GGCGCGCCACTAGTGGATCCATGGACGGAGGAGCAGGTG	For LcMPK6-YNE construction
LcMPK6-YNE-R	GCGGTACCCTCGAGGTCGACCTGTTGCCGATACTCGGG	For LcMPK6-YNE construction
LcBZR1-YNE-F	GGCGCGCCACTAGTGGATCCATGACATCAGGAGGATCAGGGA	For LcBZR1-YNE construction
LcBZR1-YNE-R	GCGGTACCCTCGAGGTCGACTGCGCGCGTCTTGGTAGTG	For LcBZR1-YNE construction
LcBZR2-YNE-F	GGCGCGCCACTAGTGGATCCATGACGTCAGATGGGGCGAC	For LcBZR2-YNE construction
LcBZR2-YNE-R	GCGGTACCCTCGAGGTCGACAACCTGAGTCTTCCCGGTTC	For LcBZR2-YNE construction
LcMPK3-cLUC-F	ACGCGTCCCGGGGCGGTACCATGGCTGACATGTCACAGGTCAA	For LcMPK3-cLUC construction
LcMPK3-cLUC-R	AGCTCTGCAGGTCGACTTATAACTTCAGCTCAATATCAAGAATCCA	For LcMPK3-cLUC construction
LcMPK6-cLUC-F	ACGCGTCCCGGGGCGGTACCATGGACGGAGGAGCAGGTG	For LcMPK6-cLUC construction
LcMPK6-cLUC-R	AGCTCTGCAGGTCGACTTACTGTTGCCGATACTCGGG	For LcMPK6-cLUC construction
LcBZR1-cLUC-F	ACGCGTCCCGGGGCGGTACCATGACATCAGGAGGATCAGGGA	For LcBZR1-cLUC construction
LcBZR1-cLUC-R	AGCTCTGCAGGTCGACTTATGCGCGCGTCTTGGTAGTG	For LcBZR1-cLUC construction
LcBZR2-cLUC-F	ACGCGTCCCGGGGCGGTACCATGACGTCAGATGGGGCGAC	For LcBZR2-cLUC construction
LcBZR2-cLUC-R	AGCTCTGCAGGTCGACTTAAACCTGAGTCTTCCCGGTTC	For LcBZR2-cLUC construction
LcMPK3-nLUC-F	CGGGGGACGAGCTCGGTACCATGGCTGACATGTCACAGGTCAA	For LcMPK3-nLUC construction
LcMPK3-nLUC-R	ACGAGATCTGGTCGACTAACTTCAGCTCAATATCAAGAATCCA	For LcMPK3-nLUC construction
LcMPK6-nLUC-F	CGGGGGACGAGCTCGGTACCATGGACGGAGGAGCAGGTG	For LcMPK6-nLUC construction
LcMPK6-nLUC-R	ACGAGATCTGGTCGACCTGTTGCCGATACTCGGG	For LcMPK6-nLUC construction
LcBZR1-nLUC-F	CGGGGGACGAGCTCGGTACCATGACATCAGGAGGATCAGGGA	For LcBZR1-nLUC construction
LcBZR1-nLUC-R	ACGAGATCTGGTCGACTGCGCGCGTCTTGGTAGTG	For LcBZR1-nLUC construction
LcBZR2-nLUC-F	CGGGGGACGAGCTCGGTACCATGACGTCAGATGGGGCGAC	For LcBZR2-nLUC construction
LcBZR2-nLUC-R	ACGAGATCTGGTCGACAACCTGAGTCTTCCCGGTTC	For LcBZR2-nLUC construction
